# Supplementary material for: Electrostatic Repulsion Governs TDP-43 C-terminal Domain Aggregation
Source: PLoS Biol. 2016 Apr 20;14(4):e1002447. doi: 10.1371/journal.pbio.1002447 (PMC4838238; doi:10.1371/journal.pbio.1002447)
Supplement: S1 Data — This file includes the data used to generate Figs 1 and 2A. (XLSX) [file pbio.1002447.s001.xlsx]

## Sheet: Sheet 1
Table 1
pH	Solubility pH 7	Solubility pH 4	Solubility pH 10	<-- Fig. 1A	Fig. 1B-->	pH	Amyloid Formation pH 7	Amyloid Formation pH 4	Amyloid Formation pH 10	Fig. 2A-->	pH	z C-term	z Asp	z Glu	z His	z N-term	z Tyr	z Lys	z Arg	Total Charge
1.0000	1346.0	374.00	2966.0			1.0000		65.00			1.0000	-0.0019913	-0.0012574	-0.0010018	6.0000	1.00000	0.0000	2.0000	5.0000	14.00
1.2000	1261.0	332.24	2837.8			1.2000		169.40			1.2000	-0.0031523	-0.0019913	-0.0015874	6.0000	1.00000	0.0000	2.0000	5.0000	13.99
1.4000	1179.0	293.36	2712.6			1.4000		266.60			1.4000	-0.0049869	-0.0031523	-0.0025147	6.0000	1.00000	0.0000	2.0000	5.0000	13.99
1.6000	1099.8	257.36	2590.2			1.6000		356.60			1.6000	-0.0078807	-0.0049869	-0.0039825	5.9999	1.00000	0.0000	2.0000	5.0000	13.98
1.8000	1023.4	224.24	2470.6			1.8000		439.40			1.8000	-0.012433	-0.0078807	-0.0063046	5.9999	1.00000	0.0000	2.0000	5.0000	13.97
2.0000	950.00	194.00	2354.0			2.0000		515.00			2.0000	-0.019562	-0.012433	-0.0099738	5.9998	1.00000	0.0000	2.0000	5.0000	13.96
2.2000	879.44	166.64	2240.2			2.2000		583.40			2.2000	-0.030653	-0.019562	-0.015761	5.9997	1.00000	0.0000	2.0000	5.0000	13.93
2.4000	811.76	142.16	2129.4			2.4000		644.60			2.4000	-0.047727	-0.030653	-0.024866	5.9995	1.00000	-5.9605e-08	2.0000	5.0000	13.90
2.6000	746.96	120.56	2021.4			2.6000		698.60			2.6000	-0.073588	-0.047727	-0.039125	5.9992	1.00000	-5.9605e-08	2.0000	5.0000	13.83
2.8000	685.04	101.84	1916.2			2.8000		745.40			2.8000	-0.11182	-0.073588	-0.061307	5.9988	0.99999	-1.1921e-07	2.0000	5.0000	13.75
3.0000	626.00	86.00	1814.0			3.0000		785.00			3.0000	-0.16634	-0.11182	-0.095454	5.9981	0.99999	-1.7881e-07	2.0000	5.0000	13.62
3.2000	569.84	73.04	1714.6			3.2000		817.40			3.2000	-0.24025	-0.16634	-0.14718	5.9970	0.99998	-2.3842e-07	2.0000	5.0000	13.44
3.4000	516.56	62.96	1618.2			3.4000		842.60			3.4000	-0.33386	-0.24025	-0.22363	5.9952	0.99997	-4.1723e-07	2.0000	5.0000	13.20
3.6000	466.16	55.76	1524.6			3.6000		860.60			3.6000	-0.44269	-0.33386	-0.33267	5.9925	0.99996	-6.5565e-07	2.0000	5.0000	12.88
3.8000	418.64	51.44	1433.8			3.8000		871.40			3.8000	-0.55731	-0.44269	-0.48051	5.9881	0.99994	-1.0133e-06	2.0000	5.0000	12.51
4.0000	374.00	50.00	1346.0			4.0000	65.00	875.00			4.0000	-0.66614	-0.55731	-0.66772	5.9811	0.99990	-1.6093e-06	2.0000	5.0000	12.09
4.2000	332.24	51.44	1261.0			4.2000	169.40	871.40			4.2000	-0.75975	-0.66614	-0.88538	5.9701	0.99984	-2.5034e-06	2.0000	5.0000	11.66
4.4000	293.36	55.76	1179.0			4.4000	266.60	860.60			4.4000	-0.83366	-0.75975	-1.1146	5.9527	0.99975	-3.9935e-06	2.0000	5.0000	11.24
4.6000	257.36	62.92	1099.8			4.6000	356.60	842.60			4.6000	-0.88818	-0.83366	-1.3323	5.9254	0.99960	-6.3181e-06	2.0000	5.0000	10.87
4.8000	224.24	73.04	1023.4			4.8000	439.40	817.40			4.8000	-0.92641	-0.88818	-1.5195	5.8826	0.99937	-1.0014e-05	2.0000	5.0000	10.55
5.0000	194.00	86.00	950.00			5.0000	515.00	785.00			5.0000	-0.95227	-0.92641	-1.6673	5.8161	0.99900	-1.5855e-05	2.0000	5.0000	10.27
5.2000	166.64	101.84	879.44			5.2000	583.40	745.40			5.2000	-0.96935	-0.95227	-1.7764	5.7136	0.99842	-2.5094e-05	2.0000	5.0000	10.01
5.4000	142.16	120.56	811.76			5.4000	644.60	698.60			5.4000	-0.98044	-0.96935	-1.8528	5.5585	0.99749	-3.9816e-05	2.0000	5.0000	9.7533
5.6000	120.56	142.16	746.96			5.6000	698.60	644.60			5.6000	-0.98757	-0.98044	-1.9045	5.3291	0.99603	-6.3121e-05	2.0000	5.0000	9.4525
5.8000	101.84	166.64	685.04			5.8000	745.40	583.40			5.8000	-0.99212	-0.98757	-1.9387	5.0020	0.99373	-0.00010002	1.9999	5.0000	9.0772
6.0000	86.00	194.00	626.00			6.0000	785.00	515.00			6.0000	-0.99501	-0.99212	-1.9609	4.5585	0.99010	-0.00015849	1.9999	5.0000	8.6003
6.2000	73.04	224.24	569.84			6.2000	817.40	439.40			6.2000	-0.99685	-0.99501	-1.9751	3.9968	0.98440	-0.00025111	1.9999	5.0000	8.0139
6.4000	62.96	257.36	516.56			6.4000	842.60	356.60			6.4000	-0.99801	-0.99685	-1.9842	3.3439	0.97550	-0.00039792	1.9998	5.0000	7.3397
6.6000	55.76	293.36	466.16			6.6000	860.60	266.60			6.6000	-0.99874	-0.99801	-1.9900	2.6561	0.96171	-0.00063056	1.9997	5.0000	6.6301
6.8000	51.44	332.24	418.64			6.8000	871.40	169.40			6.8000	-0.99921	-0.99874	-1.9937	2.0032	0.94065	-0.00099897	1.9995	5.0000	5.9507
7.0000	50.00	374.00	374.00			7.0000	875.00	65.00	65.00		7.0000	-0.99950	-0.99921	-1.9960	1.4415	0.90909	-0.0015824	1.9992	5.0000	5.3535
7.2000	51.44	418.64	332.24			7.2000	871.40		169.40		7.2000	-0.99968	-0.99950	-1.9975	0.99803	0.86319	-0.0025056	1.9987	5.0000	4.8608
7.4000	55.76	466.16	293.36			7.4000	860.60		266.60		7.4000	-0.99980	-0.99968	-1.9984	0.67089	0.79924	-0.0039653	1.9980	5.0000	4.4662
7.6000	62.92	516.56	257.36			7.6000	842.60		356.60		7.6000	-0.99987	-0.99980	-1.9990	0.44153	0.71525	-0.0062700	1.9968	4.9999	4.1486
7.8000	73.04	569.84	224.24			7.8000	817.40		439.40		7.8000	-0.99992	-0.99987	-1.9994	0.28636	0.61314	-0.0099010	1.9950	4.9999	3.8853
8.0000	86.00	626.00	194.00			8.0000	785.00		515.00		8.0000	-0.99995	-0.99992	-1.9996	0.18392	0.50000	-0.015602	1.9921	4.9998	3.6608
8.2000	101.84	685.04	166.64			8.2000	745.40		583.40		8.2000	-0.99997	-0.99995	-1.9997	0.11737	0.38686	-0.024503	1.9875	4.9997	3.4673
8.4000	120.56	746.96	142.16			8.4000	698.60		644.60		8.4000	-0.99998	-0.99997	-1.9998	0.074596	0.28475	-0.038286	1.9802	4.9996	3.3011
8.6000	142.16	811.76	120.56			8.6000	644.60		698.60		8.6000	-0.99999	-0.99998	-1.9999	0.047284	0.20076	-0.059351	1.9688	4.9994	3.1570
8.8000	166.64	879.44	101.84			8.8000	583.40		745.40		8.8000	-0.99999	-0.99999	-1.9999	0.029921	0.13681	-0.090909	1.9510	4.9990	3.0259
9.0000	194.00	950.00	86.00			9.0000	515.00		785.00		9.0000	-0.99999	-0.99999	-2.0000	0.018914	0.090909	-0.13681	1.9234	4.9984	2.8949
9.2000	224.24	1023.4	73.04			9.2000	439.40		817.40		9.2000	-1.00000	-0.99999	-2.0000	0.011948	0.059351	-0.20076	1.8813	4.9975	2.7494
9.4000	257.36	1099.8	62.96			9.4000	356.60		842.60		9.4000	-1.00000	-1.00000	-2.0000	0.0075441	0.038287	-0.28475	1.8182	4.9960	2.5753
9.6000	293.36	1179.0	55.76			9.6000	266.60		860.60		9.6000	-1.00000	-1.00000	-2.0000	0.0047622	0.024503	-0.38686	1.7264	4.9937	2.3625
9.8000	332.24	1261.0	51.44			9.8000	169.40		871.40		9.8000	-1.00000	-1.00000	-2.0000	0.0030056	0.015602	-0.50000	1.5985	4.9900	2.1071
10.2	374.00	1346.0	50.00			10.0	65.00		875.00		10.00	-1.00000	-1.00000	-2.0000	0.0018968	0.0099010	-0.61314	1.4305	4.9842	1.8134
10.2	418.64	1433.8	51.44			10.2			871.40		10.20	-1.00000	-1.00000	-2.0000	0.0011969	0.0062700	-0.71525	1.2263	4.9751	1.4936
10.4	466.16	1524.6	55.76			10.4			860.60		10.40	-1.00000	-1.00000	-2.0000	0.00075526	0.0039653	-0.79924	1.0000	4.9606	1.1661
10.6	516.56	1618.2	62.92			10.6			842.60		10.60	-1.00000	-1.00000	-2.0000	0.00047656	0.0025056	-0.86319	0.77373	4.9378	0.85135
10.8	569.84	1714.6	73.04			10.8			817.40		10.80	-1.00000	-1.00000	-2.0000	0.00030070	0.0015824	-0.90909	0.56949	4.9022	0.56448
11.0	626.00	1814.0	86.00			11.0			785.00		11.00	-1.00000	-1.00000	-2.0000	0.00018973	0.00099900	-0.94065	0.40152	4.8467	0.30879
11.2	685.04	1916.2	101.84			11.2			745.40		11.20	-1.00000	-1.00000	-2.0000	0.00011971	0.00063056	-0.96171	0.27361	4.7614	0.074017
11.4	746.96	2021.4	120.56			11.4			698.60		11.40	-1.0000	-1.00000	-2.0000	7.5535e-05	0.00039795	-0.97550	0.18182	4.6321	-0.16114
11.6	811.76	2129.4	142.16			11.6			644.60		11.60	-1.0000	-1.0000	-2.0000	4.7659e-05	0.00025113	-0.98440	0.11870	4.4409	-0.42448
11.8	879.44	2240.2	166.64			11.8			583.40		11.80	-1.0000	-1.0000	-2.0000	3.0071e-05	0.00015846	-0.99010	0.076573	4.1683	-0.74503
12.0	950.00	2354.0	194.00			12.0			515.00		12.00	-1.0000	-1.0000	-2.0000	1.8974e-05	9.9990e-05	-0.99373	0.049007	3.7987	-1.1459
12.2	1023.4	2470.6	224.24			12.2			439.40		12.20	-1.0000	-1.0000	-2.0000	1.1972e-05	6.3092e-05	-0.99603	0.031203	3.3307	-1.6341
12.4	1099.8	2590.2	257.36			12.4			356.60		12.40	-1.0000	-1.0000	-2.0000	7.5535e-06	3.9809e-05	-0.99749	0.019802	2.7866	-2.1911
12.6	1179.0	2712.6	293.36			12.6			266.60		12.60	-1.0000	-1.0000	-2.0000	4.7660e-06	2.5118e-05	-0.99842	0.012540	2.2134	-2.7724
12.8	1261.0	2837.8	332.24			12.8			169.40		12.80	-1.0000	-1.0000	-2.0000	3.0071e-06	1.5849e-05	-0.99900	0.0079306	1.6693	-3.3217
13.0	1346.0	2966.0	374.00			13.0			65.00		13.00	-1.0000	-1.0000	-2.0000	1.8974e-06	9.9999e-06	-0.99937	0.0050112	1.2013	-3.7931
